# Supplementary material for: Feasibility of using chest computed tomography (CT) imaging at the first lumbar vertebra (L1) level to assess skeletal muscle mass: a retrospective study
Source: PeerJ. 2023 Dec 11;11:e16652. doi: 10.7717/peerj.16652 (PMC10720423; doi:10.7717/peerj.16652)
Supplement: Supplemental Information 1 [file peerj-11-16652-s001.xlsx]

## Sheet: Sheet1
	影像号码	Sex(male 1; female 0)	Age(years old)	Hight(cm)	Hight(m)	Weight(kg)	BMI	BSA（m2）	L1SMA	L1SMI
	31804219286	1	57	166	1.66	77.8	28.2334	1.85554	145.4	52.7653
	31804220691	1	48	182	1.82	82.1	24.7857	2.00818	149.563	45.1525
	31804219025	1	49	162	1.62	89.1	33.9506	1.97578	160.1	61.0044
	31806230435	1	46	167	1.67	69.1	24.7768	1.75028	133.319	47.8035
	31807232173	1	46	177	1.77	75	23.9395	1.8868	116.584	37.2129
	31806227190	1	65	168	1.68	84	29.7619	1.9471	149.127	52.8368
	31805223374	1	48	179	1.79	92.5	28.8693	2.123	158.045	49.3258
	31805224920	1	43	177	1.77	77.1	24.6098	1.91368	145.6	46.4745
	31804219996	1	48	175	1.75	72.7	23.7388	1.84516	115.4	37.6816
	31807232179	1	46	169	1.69	66	23.1084	1.7228	112.619	39.4312
	31807232324	1	60	166	1.66	57.9	21.0118	1.60082	112.085	40.6754
	31804219894	1	49	171	1.71	79.6	27.2221	1.90908	121.807	41.6561
	31804218930	1	37	164	1.64	72.1	26.807	1.77038	134.6	50.0446
	31806229401	1	60	175	1.75	81.5	26.6122	1.9578	130.302	42.5476
	31805221091	1	48	172	1.72	72.3	24.4389	1.82174	137.469	46.4673
	31804219198	1	47	169	1.69	70.6	24.719	1.78168	136.5	47.7924
	31804219227	1	46	175	1.75	75.6	24.6857	1.88228	122.7	40.0653
	31804219866	1	47	170	1.7	60.5	20.9343	1.6585	119.5	41.3495
	31804218960	1	43	172	1.72	67	22.6474	1.7539	118.2	39.954
	31807232366	1	50	166	1.66	68.3	24.7859	1.73394	109.892	39.8795
	31806229318	1	37	169	1.69	75.6	26.4697	1.84568	143.157	50.1231
	31806226374	1	44	166	1.66	55.2	20.0319	1.56626	143.151	51.949
	31804219234	1	47	165	1.65	67.7	24.8669	1.72016	126.1	46.3177
	31806229976	1	39	166	1.66	67	24.3141	1.7173	108.64	39.4253
	31804220162	1	54	172	1.72	70.6	23.8643	1.79998	139.465	47.1419
	31807232310	1	55	171	1.71	68.7	23.4944	1.76956	119.057	40.7158
	31805225344	1	27	181	1.81	72.2	22.0384	1.87536	116.599	35.5909
	31804219932	1	42	166	1.66	57.3	20.794	1.59314	110.319	40.0345
	31805220931	1	61	166	1.66	66.7	24.2053	1.71346	118.394	42.965
	31805221676	1	41	168	1.68	58.5	20.727	1.6207	111.41	39.4735
	31807232193	1	75	159	1.59	70	27.6888	1.713	113.724	44.9839
	31804219351	1	43	168	1.68	58.5	20.727	1.6207	104.6	37.0607
	31805222112	1	66	166	1.66	64.8	23.5157	1.68914	108.211	39.2693
	31805221510	1	45	169	1.69	76.3	26.7148	1.85464	122.219	42.7923
	31806226465	1	43	170	1.7	67.1	23.218	1.74298	129.898	44.9475
	31806230171	1	42	174	1.74	63.5	20.9737	1.7213	127.063	41.9682
	31806228441	1	62	166	1.66	52.8	19.161	1.53554	96.7228	35.1004
	31805225575	1	51	166	1.66	66.7	24.2053	1.71346	109.898	39.8816
	31806226564	1	49	164	1.64	66.6	24.762	1.69998	105.245	39.1303
	31805225664	1	52	168	1.68	69.9	24.7662	1.76662	121.156	42.9265
	31804219008	1	64	173	1.73	64.9	21.6847	1.73312	110.1	36.7871
	31804219934	1	40	172	1.72	60.4	20.4164	1.66942	98.1589	33.1797
	31807231975	1	54	171	1.71	77.7	26.5723	1.88476	112.988	38.6404
	31806227130	1	64	167	1.67	65.3	23.4142	1.70164	110.014	39.4471
	31805222211	1	62	177	1.77	65.9	21.0348	1.77032	156.12	49.8324
	31805220878	1	42	167	1.67	64.4	23.0915	1.69012	112.984	40.5122
	31806227494	1	64	166	1.66	65.8	23.8786	1.70194	119.654	43.4221
	31807231918	1	69	168	1.68	66.1	23.4198	1.71798	102.85	36.4405
	31806227159	1	64	167	1.67	64.9	23.2708	1.69652	100.398	35.9993
	31805222103	1	50	168	1.68	63.5	22.4986	1.6847	123.509	43.7603
	31807231892	1	70	171	1.71	61.4	20.9979	1.67612	92.9688	31.794
	31804219069	1	52	164	1.64	59	21.9363	1.6027	110	40.8983
	31806230485	1	63	175	1.75	68.6	22.4	1.79268	113.91	37.1951
	31804219017	1	61	156	1.56	51.6	21.2032	1.45918	90.35	37.1261
	31806227141	1	68	160	1.6	57.7	22.5391	1.56166	112.57	43.9725
	31806229438	1	78	168	1.68	74.4	26.3605	1.82422	107.963	38.2521
	31806230270	1	60	170	1.7	68.8	23.8062	1.76474	110.37	38.1903
	31804219358	1	62	168	1.68	70	24.8016	1.7679	114.3	40.4974
	31806230446	1	76	165	1.65	68.6	25.1974	1.73168	123.24	45.2672
	31806228434	1	66	174	1.74	57.8	19.091	1.64834	95.0038	31.3793
	31807232263	1	53	163	1.63	59.6	22.4322	1.60428	98.3591	37.0203
	31806230491	1	63	166	1.66	67	24.3141	1.7173	107.06	38.8518
	31806226476	1	58	173	1.73	58.4	19.5128	1.64992	114.019	38.0964
	31807232094	1	33	167	1.67	55.2	19.7927	1.57236	90.536	32.463
	31804219169	1	35	167	1.67	56.8	20.3665	1.59284	84.32	30.2341
	31806230480	1	73	162	1.62	66	25.1486	1.6801	109.86	41.861
	31805223215	1	57	161	1.61	60.9	23.4945	1.60872	95.0636	36.6743
	31805222432	1	44	170	1.7	56.2	19.4464	1.60346	114.782	39.717
	31806230547	0	64	159	1.59	75	29.6665	1.777	101.93	40.3188
	31806226142	1	52	171	1.71	65.7	22.4685	1.73116	117.49	40.1799
	31804219904	1	46	172	1.72	58.9	19.9094	1.65022	86.104	29.1049
	31805225557	0	41	167	1.67	57.1	20.474	1.59668	86.2911	30.9409
	31806230865	1	64	176	1.76	65.8	21.2423	1.76294	91.66	29.5907
	31804220617	0	43	154	1.54	59	24.8777	1.5417	76.0221	32.0552
	31806228285	0	38	175	1.75	60.1	19.6245	1.68388	96.8072	31.6105
	31805225066	1	72	162	1.62	63.3	24.1198	1.64554	97.4994	37.1511
	31806230482	1	69	174	1.74	71.2	23.517	1.81986	96.1	31.7413
	31805222681	0	49	158	1.58	45.9	18.3865	1.39842	82.3017	32.9682
	31806230496	0	65	160	1.6	65.2	25.4688	1.65766	107.46	41.9766
	31806226490	0	54	159	1.59	61.7	24.4057	1.60676	100.8	39.8717
	31806226486	0	49	166	1.66	56.2	20.3948	1.57906	92.0015	33.3871
	31805225098	0	57	161	1.61	72	27.7767	1.7508	90.0431	34.7375
	31806230513	1	69	172	1.72	73	24.6755	1.8307	89.19	30.1481
	31806228726	0	32	150	1.5	59.9	26.6222	1.52882	110.874	49.2775
	31805225166	0	54	161	1.61	62.9	24.266	1.63432	88.9512	34.3163
	31806227146	1	67	163	1.63	59	22.2063	1.5966	90.4307	34.0362
	31804220168	0	24	163	1.63	66.4	24.9915	1.69132	80.2387	30.2001
	31804219157	0	45	159	1.59	54.8	21.6764	1.51844	86.4135	34.1812
	31806226258	0	56	157	1.57	49	19.8791	1.432	92.3534	37.4674
	31805220750	1	46	173	1.73	57.7	19.279	1.64096	61.7978	20.6481
	31806230139	0	45	158	1.58	49.8	19.9487	1.44834	91.3259	36.5831
	31804220407	0	55	156	1.56	56.4	23.1755	1.52062	94.1521	38.6884
	31806230160	1	63	167	1.67	50.1	17.9641	1.50708	83.2129	29.8372
	31805221514	0	40	160	1.6	48.5	18.9453	1.4439	82.8516	32.3639
	31805222140	0	63	163	1.63	63.9	24.0506	1.65932	119.68	45.045
	31806227127	0	62	163	1.63	48.8	18.3673	1.46604	81.7306	30.7616
	31807232301	0	59	154	1.54	50.7	21.378	1.43546	83.0369	35.013
	31804220173	0	50	164	1.64	55.7	20.7094	1.56046	75.6251	28.1176
	31806230249	0	38	166	1.66	60.5	21.9553	1.6341	79.93	29.0064
	31807231917	0	67	160	1.6	56.5	22.0703	1.5463	79.8766	31.2018
	31806228923	0	65	156	1.56	54.5	22.3948	1.4963	90.8778	37.3429
	31804219335	0	52	155	1.55	51.2	21.3111	1.44796	83.7	34.8387
	31806230287	0	63	171	1.71	62	21.2031	1.6838	92.06	31.4832
	31805223622	0	32	158	1.58	45.7	18.3064	1.39586	71.2427	28.5382
	31805221044	0	53	157	1.57	54.3	22.0293	1.49984	95.3569	38.6859
	31805222136	0	56	167	1.67	54.8	19.6493	1.56724	77.3916	27.7499
	31806230507	0	68	156	1.56	53.8	22.1072	1.48734	82.61	33.9456
	31804219942	1	47	156	1.56	53.4	21.9428	1.48222	79.0466	32.4814
	31806228731	0	63	154	1.54	45.7	19.2697	1.37146	68.806	29.0125
	31806230537	0	69	148	1.48	54.1	24.6987	1.44238	89.08	40.6684
	31806228946	0	61	161	1.61	54	20.8325	1.5204	83.7266	32.3007
	31806226253	0	41	154	1.54	47.9	20.1973	1.39962	86.5957	36.5136
	31806229339	0	58	161	1.61	62.1	23.9574	1.62408	70.6362	27.2506
	31807232140	0	48	161	1.61	51.7	19.9452	1.49096	63.3091	24.4239
	31806230094	0	74	155	1.55	53	22.0604	1.471	77.0509	32.0711
	31805222096	0	52	160	1.6	44.5	17.3828	1.3927	76.5116	29.8873
	31804220223	0	51	155	1.55	47.2	19.6462	1.39676	65.1273	27.1081
	31804219690	0	50	159	1.59	51.7	20.4501	1.47876	68.88	27.2458
	31805223361	0	58	160	1.6	51.2	20	1.47846	77.3293	30.2068
	31805223370	0	40	154	1.54	46.5	19.607	1.3817	78.0321	32.9027
	31804219951	0	48	154	1.54	54.5	22.9803	1.4841	76.6056	32.3012
	31806226677	0	30	154	1.54	45.2	19.0589	1.36506	71.782	30.2673
	31805225033	0	58	156	1.56	48.8	20.0526	1.42334	73.5184	30.2097
	31806226898	0	66	153	1.53	51.5	22.0001	1.4396	71.1742	30.4046
	31805224593	0	48	161	1.61	49.6	19.1351	1.46408	74.2449	28.6427
	31805223599	0	54	153	1.53	53.8	22.9826	1.46904	71.5437	30.5625
	31805223632	0	62	150	1.5	50.4	22.4	1.40722	74.8764	33.2784
	31804220448	0	23	165	1.65	49.7	18.2553	1.61288	82.1406	30.171
	31806226071	0	23	156	1.56	44.8	18.4089	1.49722	77.5807	31.879
	31804220654	0	24	156	1.56	47	19.313	1.5245	74.9336	30.7913
	31804220625	0	24	163	1.63	59.2	22.2816	1.59916	101.318	38.1337
	31806228541	0	24	160	1.6	56.5	22.0703	1.5463	98.8449	38.6113
	31806226092	0	24	160	1.6	74.8	29.2187	1.78054	98.7075	38.5576
	31805223308	0	24	151	1.51	53.1	23.2885	1.56964	83.4527	36.6005
	31806226096	0	24	157	1.57	65.8	26.6948	1.64704	94.9527	38.5219
	31804220464	0	25	155	1.55	47.2	19.6462	1.52088	76.7536	31.9474
	31804220538	0	25	156	1.56	48.1	19.765	1.41438	91.2312	37.4881
	31804220556	0	25	158	1.58	53.4	21.3908	1.61606	75.7095	30.3275
	31807231422	0	25	160	1.6	40.4	15.7812	1.46706	64.3126	25.1221
	31806228792	0	26	158	1.58	68.3	27.3594	1.68514	107.104	42.9034
	31806228496	0	27	170	1.7	54.6	18.8927	1.58298	88.9502	30.7786
	31804220390	0	28	171	1.71	58.7	20.0746	1.64156	107.8	36.866
	31804220611	0	28	158	1.58	45.7	18.3064	1.52058	62.1002	24.8759
	31804219064	0	29	167	1.67	57.9	20.7609	1.60692	99.92	35.8277
	31804220527	0	29	175	1.75	58.7	19.1673	1.78548	76.3453	24.9291
	31806229196	0	29	164	1.64	61.1	22.7171	1.62958	92.3816	34.3477
	31806226100	0	30	158	1.58	66.3	26.5582	1.65954	86.1074	34.4926
	31804220373	0	30	156	1.56	55.3	22.7235	1.62742	82.7207	33.9911
	31805225838	0	30	165	1.65	62.4	22.9201	1.77036	73.1588	26.8719
	31804220163	0	31	168	1.68	58.4	20.6916	1.73906	74.9361	26.5505
	31804220531	0	31	154	1.54	51.1	21.5466	1.56314	84.2382	35.5196
	31806230221	0	31	170	1.7	64.4	22.2837	1.70842	91.8381	31.7779
	31807231668	0	31	164	1.64	46.7	17.3632	1.56958	69.777	25.9433
	31807231938	0	31	164	1.64	52.3	19.4453	1.63902	72.4401	26.9334
	31804220456	0	32	160	1.6	52.6	20.5469	1.49638	87.9384	34.3509
	31804220647	0	32	158	1.58	55.4	22.192	1.64086	85.1496	34.109
	31806226666	0	32	173	1.73	56.2	18.7778	1.74228	67.3394	22.4997
	31806226571	0	32	157	1.57	58.3	23.6521	1.55104	90.0364	36.5274
	31806229334	0	32	165	1.65	51.1	18.7695	1.50768	90.746	33.3319
	31806226609	0	33	164	1.64	48.5	18.0324	1.5919	72.6019	26.9936
	31806226289	0	33	161	1.61	48.9	18.865	1.45512	85.8547	33.1217
	31806226338	0	34	150	1.5	49.8	22.1333	1.52262	76.4433	33.9748
	31806228479	0	34	158	1.58	46.5	18.6268	1.5305	78.0401	31.261
	31804220591	0	35	157	1.57	48.3	19.5951	1.54672	80.9197	32.8288
	31806226397	0	36	170	1.7	74.8	25.8824	1.84154	103.481	35.8065
	31804218906	0	37	158	1.58	54.4	21.7914	1.62846	75.64	30.2996
	31804220394	0	37	164	1.64	75.7	28.1454	1.81646	115.19	42.8279
	31806230242	0	37	162	1.62	57.8	22.0241	1.57514	91.88	35.0099
	31806226202	0	37	176	1.76	74.6	24.0832	1.87558	119.211	38.485
	31806226351	0	37	165	1.65	68.6	25.1974	1.73168	118.196	43.4145
	31806230227	0	38	158	1.58	56.5	22.6326	1.5341	104.473	41.8496
	31804219910	0	39	160	1.6	57.8	22.5781	1.68282	84.0126	32.8174
	31804220439	0	39	160	1.6	50.9	19.8828	1.59726	72.4728	28.3097
	31806226044	0	39	161	1.61	58.8	22.6843	1.70132	81.9953	31.6328
	31805221680	0	39	167	1.67	59.7	21.4063	1.74908	80.73	28.9469
	31805222429	0	39	162	1.62	57	21.7193	1.5649	95.3048	36.3149
	31804220519	0	40	161	1.61	80.7	31.1331	1.97288	65.9618	25.4473
	31806230298	0	40	155	1.55	52.3	21.769	1.46204	85.61	35.6337
	31806229970	0	40	165	1.65	49.5	18.1818	1.6104	84.1568	30.9116
	31805222132	0	41	159	1.59	53.7	21.2412	1.62588	81.4739	32.2273
	31805221524	0	41	163	1.63	63.6	23.9377	1.65548	104.316	39.2625
	31805223136	0	41	159	1.59	57.1	22.5861	1.54788	100.433	39.7265
	31806226224	0	41	161	1.61	44.8	17.2833	1.52772	70.2095	27.086
	31805225161	0	41	161	1.61	74.9	28.8955	1.78792	95.5486	36.8615
	31806230714	0	41	163	1.63	52.5	19.7599	1.6354	70.3841	26.491
	31806227749	0	42	157	1.57	53.6	21.7453	1.61244	70.0788	28.4307
	31807231993	0	42	166	1.66	55.8	20.2497	1.57394	99.2	35.9994
	31804220386	0	43	160	1.6	57.3	22.3828	1.55654	90.26	35.2578
	31804220158	0	43	170	1.7	61.4	21.2457	1.67002	97.8773	33.8676
	31805221376	0	43	171	1.71	62.5	21.3741	1.8082	83.0517	28.4025
	31807231462	0	43	163	1.63	62.5	23.5237	1.6414	87.99	33.1175
	31806230288	0	43	167	1.67	68.7	24.6334	1.74516	103.53	37.1222
	31806226663	0	43	160	1.6	56.3	21.9922	1.54374	92.5795	36.1639
	31804220131	0	44	165	1.65	60.4	22.1855	1.62672	108.718	39.9331
	31806228771	0	44	159	1.59	54.9	21.7159	1.51972	89.4569	35.385
	31806226519	0	44	160	1.6	55.6	21.7188	1.53478	91.6962	35.8188
	31806229351	0	44	166	1.66	66.6	24.169	1.71218	98.6116	35.7859
	31805225130	0	45	176	1.76	69	22.2753	1.8039	101.395	32.7334
	31804220607	0	45	159	1.59	51.2	20.2524	1.47236	86.0074	34.0206
	31804220569	0	45	163	1.63	55.2	20.7761	1.54796	94.4554	35.551
	31805221659	0	45	161	1.61	58.6	22.6072	1.57928	95.96	37.0202
	31805224194	0	45	169	1.69	62	21.7079	1.6716	85.6865	30.0012
	31806226376	0	45	154	1.54	71.8	30.2749	1.70554	96.5144	40.6959
	31807232350	0	45	161	1.61	67.7	26.1178	1.69576	89.0938	34.3713
	31804219080	0	46	162	1.62	58.1	22.1384	1.57898	89.655	34.1621
	31804220582	0	46	152	1.52	48.4	20.9488	1.51746	75.3559	32.616
	31805221585	0	46	158	1.58	51	20.4294	1.4637	91.51	36.6568
	31806229937	0	46	158	1.58	53.7	21.511	1.61978	80.8432	32.3839
	31806229599	0	46	157	1.57	49.8	20.2037	1.56532	80.9838	32.8548
	31807232441	0	46	173	1.73	61.2	20.4484	1.68576	86.2473	28.8173
	31805223204	0	47	161	1.61	54	20.8325	1.5204	96.1935	37.1103
	31805225056	0	47	152	1.52	56.5	24.4546	1.4975	94.7463	41.0086
	31804220169	0	47	157	1.57	47.1	19.1083	1.53184	70.9085	28.7673
	31806228751	0	47	168	1.68	72.7	25.7582	1.80246	106.962	37.8976
	31805225373	0	47	170	1.7	52.8	18.2699	1.68182	74.3603	25.7302
	31806226270	0	47	160	1.6	55.8	21.7969	1.53734	86.1637	33.6577
	31807232204	0	47	163	1.63	51.5	19.3835	1.623	71.1629	26.7842
	31804219676	0	48	173	1.73	58.6	19.5797	1.65248	95.9	32.0425
	31804220180	0	48	159	1.59	50.8	20.0941	1.58992	78.2563	30.9546
	31806226108	0	48	161	1.61	56.3	21.7198	1.67032	80.928	31.221
	31804220587	0	48	159	1.59	58.1	22.9817	1.68044	70.1118	27.733
	31804220231	0	48	161	1.61	50.1	19.328	1.47048	86.84	33.5018
	31806227449	0	48	153	1.53	53.1	22.6836	1.58184	81.0928	34.6417
	31807232374	0	48	164	1.64	52.7	19.594	1.52206	88.0534	32.7385
	31804219377	0	49	156	1.56	50.3	20.669	1.56542	79.32	32.5937
	31804220430	0	49	151	1.51	46.1	20.2184	1.48284	70.8852	31.0886
	31805222162	0	49	161	1.61	56.8	21.9127	1.67652	83.01	32.0242
	31806228462	0	49	154	1.54	49.4	20.8298	1.54206	63.9631	26.9704
	31806226216	0	49	159	1.59	55.1	21.795	1.64324	78.8269	31.1803
	31804219850	0	50	160	1.6	59.1	23.0859	1.57958	86.58	33.8203
	31805225589	0	50	164	1.64	62.1	23.0889	1.76054	78.733	29.2731
	31804220601	0	50	171	1.71	81.7	27.9402	1.93596	88.0553	30.1136
	31806230141	0	50	159	1.59	54.3	21.4786	1.63332	64.33	25.446
	31806228449	0	50	159	1.59	64.7	25.5923	1.76228	84.0635	33.2516
	31805221103	0	50	151	1.51	68	29.8233	1.6386	106.25	46.5988
	31804220508	0	50	157	1.57	51.5	20.8933	1.5864	82.7614	33.576
	31804220539	0	50	163	1.63	72.8	27.4004	1.77324	106.121	39.9417
	31805222225	0	50	149	1.49	58.9	26.5303	1.50992	89.3229	40.2337
	31805223821	0	50	158	1.58	51.8	20.7499	1.47394	85.3547	34.1911
	31806230408	0	50	155	1.55	51.9	21.6025	1.45692	106.87	44.4828
	31806230431	0	50	160	1.6	67.4	26.3281	1.68582	94.8949	37.0683
	31807231308	0	50	163	1.63	56.2	21.1525	1.56076	86.091	32.4028
	31807232144	0	50	166	1.66	66.5	24.1327	1.8273	82.4178	29.9092
	31804219241	0	51	152	1.52	54.1	23.4159	1.46678	90.92	39.3525
	31804220554	0	51	163	1.63	61.2	23.0344	1.74328	74.8759	28.1817
	31806229114	0	51	166	1.66	65	23.5883	1.8087	69.437	25.1985
	31804220584	0	51	162	1.62	64	24.3865	1.6545	105.107	40.05
	31804220588	0	51	162	1.62	56	21.3382	1.5521	103.062	39.2707
	31804220579	0	51	155	1.55	61	25.3902	1.692	80.2414	33.3991
	31804220516	0	51	161	1.61	73.3	28.2782	1.76744	94.4925	36.454
	31805225090	0	51	161	1.61	62.3	24.0346	1.62664	89.9525	34.7025
	31805224589	0	51	168	1.68	57.9	20.5145	1.61302	88.5809	31.3849
	31807232126	0	51	159	1.59	54.9	21.7159	1.64076	77.0195	30.4654
	31805223796	0	52	158	1.58	62.1	24.8758	1.60578	104.155	41.7221
	31806226035	0	52	160	1.6	54.3	21.2109	1.63942	85.0182	33.2102
	31804220573	0	52	156	1.56	50	20.5457	1.5617	74.5786	30.6454
	31806229430	0	52	171	1.71	64.1	21.9213	1.82804	77.4825	26.4979
	31804220533	0	52	161	1.61	58.9	22.7229	1.58312	88.0553	33.9706
	31804220620	0	52	160	1.6	81.4	31.7969	1.86502	87.3276	34.1123
	31805221898	0	52	157	1.57	49.1	19.9197	1.55664	76.918	31.2053
	31804220629	0	52	159	1.59	58.1	22.9817	1.56068	105.542	41.7474
	31805222167	0	52	162	1.62	49.8	18.9758	1.59582	77.4645	29.517
	31805221914	0	52	153	1.53	59.4	25.3749	1.54072	88.45	37.7846
	31805222156	0	52	163	1.63	67	25.2174	1.699	97.66	36.7571
	31806230187	0	52	157	1.57	49.4	20.0414	1.56036	84.8403	34.4194
	31806229162	0	52	159	1.59	57	22.5466	1.5466	87.5944	34.6483
	31804220322	0	53	163	1.63	59.4	22.3569	1.60172	95	35.756
	31804219621	0	53	167	1.67	58.9	21.1194	1.73916	68.1	24.4182
	31804220182	0	53	148	1.48	54.2	24.7443	1.56498	77.7845	35.5115
	31806228297	0	53	147	1.47	48.8	22.5832	1.49192	70.5769	32.6609
	31804220688	0	53	159	1.59	64	25.3155	1.6362	87.6093	34.6542
	31806228545	0	53	152	1.52	54.9	23.7621	1.59806	81.4111	35.2368
	31805225140	0	53	167	1.67	49.3	17.6772	1.62012	72.186	25.8833
	31805223843	0	53	158	1.58	65	26.0375	1.7599	79.4344	31.8196
	31804220355	0	53	157	1.57	60.3	24.4635	1.57664	96.0765	38.9779
	31805221695	0	54	159	1.59	63.1	24.9595	1.62468	93.449	36.9641
	31804220656	0	54	159	1.59	57.9	22.9026	1.67796	81.4839	32.2313
	31805221042	0	54	165	1.65	58.4	21.4509	1.72076	83.775	30.7714
	31804220661	0	54	157	1.57	51.2	20.7716	1.46016	120.961	49.0735
	31805221833	0	54	155	1.55	64.1	26.6805	1.61308	87.9593	36.6116
	31804220621	0	54	163	1.63	77.4	29.1317	1.83212	96.1089	36.1733
	31804220665	0	54	159	1.59	56.2	22.2301	1.65688	82.4949	32.6312
	31804220427	0	54	162	1.62	48.2	18.3661	1.57598	82.1487	31.3019
	31805221910	0	54	168	1.68	59	20.9042	1.6271	88.68	31.4201
	31804219477	0	55	164	1.64	57.1	21.2299	1.69854	83.5	31.0455
	31806230734	0	55	157	1.57	51.7	20.9745	1.58888	73.8522	29.9615
	31806230775	0	55	162	1.62	44.8	17.0706	1.53382	73.2548	27.913
	31806228443	0	55	157	1.57	46.1	18.7026	1.51944	58.6086	23.7773
	31806226894	0	55	162	1.62	57.5	21.9098	1.6913	72.6922	27.6986
	31805221890	0	55	159	1.59	58.8	23.2586	1.56964	98.0127	38.7693
	31806230780	0	55	161	1.61	69	26.6193	1.7124	115.856	44.6957
	31804220492	0	55	158	1.58	61	24.4352	1.5917	94.8162	37.9812
	31805225146	0	55	167	1.67	69	24.7409	1.8644	79.3779	28.4621
	31806226626	0	55	162	1.62	73.4	27.9683	1.77482	94.3797	35.9624
	31806230101	0	55	165	1.65	75.9	27.8788	1.82512	111.482	40.9484
	31806230741	0	56	160	1.6	55.3	21.6016	1.65182	81.8573	31.9755
	31806228420	0	56	160	1.6	54	21.0938	1.6357	66.1813	25.8521
	31806230548	0	56	157	1.57	69	27.993	1.688	108.19	43.8922
	31805222221	0	56	149	1.49	60.1	27.0709	1.52528	86.85	39.1199
	31805222412	0	57	155	1.55	61.2	25.4735	1.57596	98.8735	41.1544
	31804220496	0	58	151	1.51	58.9	25.8322	1.52212	85.817	37.6374
	31805221895	0	58	163	1.63	62.5	23.5237	1.6414	87.8101	33.0498
	31805223841	0	58	163	1.63	61.1	22.9967	1.74204	82.7985	31.1636
	31806229354	0	58	164	1.64	62.2	23.1261	1.64366	94.3563	35.0819
	31806228487	0	58	157	1.57	49.9	20.2442	1.56656	83.2594	33.778
	31806230314	0	58	159	1.59	68	26.8977	1.6874	94.79	37.4946
	31806230109	0	58	157	1.57	58.5	23.7332	1.5536	91.0905	36.9551
	31806230778	0	59	152	1.52	53.6	23.1994	1.58194	75.6965	32.7634
	31805222804	0	60	166	1.66	65.6	23.8061	1.81614	80.4564	29.1974
	31806230553	0	60	155	1.55	79.4	33.0489	1.80892	103.24	42.9719
	31806226710	0	60	165	1.65	62.9	23.1038	1.65872	95.2301	34.9789
	31806228525	0	61	165	1.65	53	19.4674	1.6538	65.4576	24.0432
	31806230656	0	61	162	1.62	56.2	21.4144	1.67518	69.99	26.669
	31806230534	0	61	163	1.63	61	22.9591	1.6222	92.64	34.8677
	31805221531	0	61	158	1.58	66	26.4381	1.6557	109.556	43.8858
	31807232185	0	61	159	1.59	59	23.3377	1.6916	82.4125	32.5986
	31807232234	0	61	144	1.44	59.9	28.887	1.49222	88.2481	42.5579
	31806229547	0	62	154	1.54	52	21.9261	1.5743	82.2192	34.6682
	31806230640	0	62	157	1.57	63.7	25.8428	1.73768	84.61	34.3259
	31805221850	0	62	156	1.56	58.2	23.9152	1.66338	84.9106	34.8909
	31806230739	0	62	159	1.59	59.3	23.4564	1.69532	77.42	30.6238
	31806230757	0	62	153	1.53	58.8	25.1185	1.53304	89.6815	38.3107
	31804219138	0	63	162	1.62	51	19.433	1.6107	72.34	27.5644
	31807232079	0	63	162	1.62	61.9	23.5863	1.74586	63.4879	24.1914
	31804218970	0	64	157	1.57	63.8	25.8834	1.62144	94.16	38.2003
	31806229568	0	64	155	1.55	60.4	25.1405	1.68456	66.2442	27.573
	31805221842	0	64	166	1.66	77	27.9431	1.8453	105.443	38.2649
	31806230527	0	64	161	1.61	66.1	25.5006	1.67528	95.93	37.0086
	31806228712	0	64	161	1.61	53.4	20.6011	1.63436	74.1822	28.6186
	31805223084	0	64	159	1.59	78.6	31.0905	1.82308	85.7314	33.9114
	31805225095	0	64	153	1.53	56.4	24.0933	1.62276	74.3524	31.7623
	31806230465	0	65	152	1.52	66.3	28.6963	1.73942	81.13	35.1151
	31806228465	0	65	163	1.63	53.4	20.0986	1.64656	63.6937	23.9729
	31806230283	0	65	158	1.58	70.5	28.2407	1.7133	120.89	48.4257
	31806230643	0	65	159	1.59	56.1	22.1906	1.65564	78.1951	30.9304
	31806230456	0	66	163	1.63	57.5	21.6418	1.6974	70.21	26.4255
	31805221841	0	66	150	1.5	53.9	23.9556	1.57346	84.6876	37.6389
	31806230443	0	66	156	1.56	52.1	21.4086	1.58774	76.59	31.4719
	31806227151	0	66	153	1.53	57.3	24.4778	1.51384	87.5713	37.4092
	31806230671	0	67	150	1.5	71.9	31.9556	1.68242	91.58	40.7022
	31806230489	0	67	150	1.5	46.1	20.4889	1.47674	83.36	37.0489
	31806230638	0	67	157	1.57	51.5	20.8933	1.5864	74.67	30.2933
	31805225549	0	67	160	1.6	66.2	25.8594	1.67046	87.325	34.1113
	31804219407	0	68	151	1.51	59.8	26.2269	1.53364	85.9	37.6738
	31806229625	0	68	153	1.53	50.5	21.5729	1.4268	85.805	36.6547
	31806226900	0	68	155	1.55	52.2	21.7274	1.58288	78.4543	32.6553
	31806230699	0	68	152	1.52	52.7	22.8099	1.57078	82.46	35.6908
	31804219707	0	69	152	1.52	46.1	19.9533	1.36438	88.3	38.2185
	31807231714	0	69	158	1.58	52.9	21.1905	1.60986	66.23	26.5302
	31806228862	0	69	157	1.57	64.4	26.1268	1.74636	82.3758	33.4195
	31806228455	0	70	164	1.64	70.5	26.2121	1.8647	82.1386	30.5393
	31806229466	0	70	161	1.61	73.1	28.2011	1.76488	98.9413	38.1703
	31806229571	0	71	148	1.48	53.3	24.3335	1.55382	76.2091	34.7923
	31805222760	0	71	161	1.61	55	21.2183	1.6542	79.3585	30.6155
	31806230682	0	72	145	1.45	45.9	21.8312	1.44376	79.78	37.9453
	31807232199	0	72	156	1.56	56	23.0112	1.6361	75.2942	30.9394
	31806230653	0	74	153	1.53	63.5	27.1263	1.5932	100.16	42.787
	31804219276	0	76	156	1.56	60.8	24.9836	1.57694	85.26	35.0345
	31805223871	0	76	153	1.53	53.4	22.8117	1.46392	92.8213	39.652
	31806229653	0	77	150	1.5	53.7	23.8667	1.44946	86.22	38.32
	31806229638	0	79	154	1.54	46.9	19.7757	1.51106	45.629	19.2397
	31805221865	1	22	173	1.73	71.3	23.823	1.81504	154.802	51.7229
	31805221883	1	22	178	1.78	72.4	22.8507	1.85962	137.286	43.3296
	31806230239	1	22	174	1.74	79.2	26.1593	1.92226	156.93	51.8331
	31805221858	1	24	169	1.69	68.5	23.9838	1.7548	138.544	48.508
	31805222207	1	26	169	1.69	76.8	26.8898	1.86104	132.686	46.4569
	31805222124	1	27	162	1.62	63.6	24.2341	1.64938	130.489	49.7216
	31805225125	1	27	174	1.74	68.5	22.6252	1.7853	122.019	40.3022
	31804218856	1	28	186	1.86	79.3	22.9217	1.99674	158.5	45.8145
	31804220459	1	28	168	1.68	64.5	22.8529	1.6975	149.811	53.0794
	31805222242	1	28	174	1.74	100.2	33.0955	2.19106	153.815	50.8042
	31804220644	1	28	170	1.7	75.7	26.1938	1.85306	145.777	50.4419
	31806229957	1	28	162	1.62	65	24.7676	1.6673	150.946	57.5164
	31804219056	1	29	175	1.75	73.1	23.8694	1.85028	118.5	38.6939
	31804219048	1	29	174	1.74	73.4	24.2436	1.84802	123.5	40.7914
	31806228761	1	29	177	1.77	78.4	25.0247	1.93032	122.808	39.1994
	31804220200	1	29	168	1.68	58.3	20.6562	1.61814	112.409	39.8275
	31804220575	1	29	170	1.7	68.4	23.6678	1.75962	140.354	48.5655
	31805222159	1	29	174	1.74	68.2	22.5261	1.78146	117.5	38.8096
	31804218945	1	30	179	1.79	70	21.847	1.835	119.4	37.2648
	31804219053	1	30	170	1.7	63.4	21.9377	1.69562	101.9	35.2595
	31804219131	1	31	162	1.62	70.1	26.7109	1.73258	144.8	55.1745
	31804218950	1	31	172	1.72	75.2	25.4191	1.85886	113	38.1963
	31804218953	1	31	168	1.68	58.2	20.6207	1.61686	98.18	34.786
	31805222168	1	31	173	1.73	73	24.3911	1.8368	160.7	53.6937
	31806226299	1	32	174	1.74	67.8	22.394	1.77634	119.775	39.5609
	31806226345	1	32	174	1.74	92.3	30.4862	2.08994	152.05	50.2213
	31807232045	1	32	179	1.79	75.5	23.5636	1.9054	112.172	35.0088
	31804219123	1	33	174	1.74	69.7	23.0215	1.80066	128.906	42.5768
	31805224571	1	33	168	1.68	65.2	23.1009	1.70646	144.723	51.2765
	31806226548	1	33	166	1.66	77.1	27.9794	1.84658	148.239	53.7955
	31804219152	1	34	171	1.71	64	21.8871	1.7094	131.7	45.0395
	31805221651	1	34	168	1.68	72.9	25.8291	1.80502	125.14	44.3382
	31805224614	1	34	173	1.73	64.4	21.5176	1.72672	124.597	41.6309
	31807231458	1	34	167	1.67	68.3	24.4899	1.74004	130.96	46.9576
	31806226390	1	34	170	1.7	69.7	24.1176	1.77626	143.345	49.6003
	31804220487	1	35	178	1.78	84	26.5118	2.0081	149.811	47.283
	31806229925	1	35	176	1.76	67.5	21.7911	1.7847	139.792	45.1293
	31806230253	1	35	178	1.78	78.7	24.839	1.94026	120.72	38.1012
	31806226649	1	35	163	1.63	57.1	21.4912	1.57228	105.711	39.7872
	31806226306	1	35	173	1.73	73.3	24.4913	1.84064	126.183	42.1609
	31807232483	1	35	185	1.85	83.3	24.3389	2.04184	156.531	45.7358
	31804219125	1	36	166	1.66	68	24.677	1.7301	133	48.2654
	31804219245	1	36	172	1.72	74.4	25.1487	1.84862	123.7	41.8131
	31804220199	1	36	166	1.66	70.4	25.548	1.76082	128.691	46.7017
	31805225106	1	36	167	1.67	66.8	23.9521	1.72084	116.843	41.8956
	31806226540	1	36	172	1.72	92.5	31.2669	2.0803	166.677	56.3404
	31806226364	1	36	166	1.66	86.4	31.3543	1.96562	166.73	60.5058
	31806227167	1	36	176	1.76	54.5	17.5943	1.6183	91.4163	29.512
	31806229070	1	37	164	1.64	60.3	22.4197	1.61934	100.179	37.2467
	31806230308	1	37	175	1.75	97.7	31.902	2.16516	178.36	58.24
	31806226600	1	37	171	1.71	65	22.2291	1.7222	114.86	39.2806
	31806226360	1	37	176	1.76	65.5	21.1454	1.7591	134.807	43.52
	31806228789	1	38	181	1.81	97.8	29.8526	2.20304	167.443	51.1104
	31805223604	1	38	173	1.73	88.2	29.4697	2.03136	163.06	54.4822
	31805224837	1	38	179	1.79	73.7	23.0018	1.88236	118.759	37.0647
	31806226282	1	38	173	1.73	84.5	28.2335	1.984	153.04	51.1344
	31807232088	1	39	171	1.71	66.5	22.742	1.7414	117.4	40.1491
	31804220598	1	39	173	1.73	86.7	28.9686	2.01216	134.983	45.101
	31806229073	1	39	171	1.71	80.6	27.564	1.92188	163.207	55.8144
	31804220640	1	39	189	1.89	97.6	27.3229	2.24928	184.847	51.7474
	31805225323	1	39	173	1.73	74.3	24.8254	1.85344	113.232	37.8335
	31805223365	1	39	178	1.78	77.7	24.5234	1.92746	159.218	50.2518
	31806226313	1	39	173	1.73	73.9	24.6918	1.84832	141.691	47.3423
	31804219042	1	40	158	1.58	70.1	28.0804	1.70818	128.4	51.4341
	31805221699	1	40	168	1.68	75.6	26.7857	1.83958	147.461	52.2468
	31806226614	1	40	175	1.75	78.2	25.5347	1.91556	145.162	47.3997
	31804218935	1	41	174	1.74	76.1	25.1354	1.88258	144.8	47.8267
	31804218864	1	41	171	1.71	77.9	26.6407	1.88732	135.3	46.2706
	31804219918	1	41	167	1.67	77.8	27.8963	1.86164	149.9	53.7488
	31805221710	1	41	172	1.72	70.4	23.7966	1.79742	133.113	44.9951
	31806226559	1	41	168	1.68	69	24.4473	1.7551	116.851	41.4013
	31807231945	1	41	170	1.7	77.7	26.8858	1.87866	129.484	44.8042
	31804219167	1	42	170	1.7	77.1	26.6782	1.87098	151.3	52.3529
	31804218962	1	42	161	1.61	67.2	25.9249	1.68936	114.7	44.2498
	31804219582	1	42	177	1.77	77.7	24.8013	1.92136	127.1	40.5694
	31804219643	1	42	173	1.73	80	26.7299	1.9264	113.4	37.8897
	31805223112	1	42	175	1.75	74.3	24.2612	1.86564	129.089	42.1516
	31806229081	1	42	169	1.69	68.8	24.0888	1.75864	133.288	46.6677
	31805224787	1	42	174	1.74	87.9	29.0329	2.03362	145.193	47.9564
	31805224822	1	42	162	1.62	60.3	22.9767	1.60714	101.691	38.7482
	31805221933	1	42	175	1.75	87.7	28.6367	2.03716	155.97	50.929
	31805225366	1	42	170	1.7	66.3	22.9412	1.73274	116.091	40.1698
	31805224558	1	42	170	1.7	54.6	18.8927	1.58298	98.2648	34.0016
	31805224830	1	42	172	1.72	84	28.3937	1.9715	150.304	50.8058
	31804220336	1	43	172	1.72	68	22.9854	1.7667	121	40.9005
	31804219975	1	43	167	1.67	72.3	25.9242	1.79124	140.956	50.5419
	31804220475	1	43	165	1.65	65.9	24.2057	1.69712	122.058	44.8332
	31805221653	1	43	164	1.64	62.9	23.3864	1.65262	123.12	45.7763
	31805221885	1	43	169	1.69	75	26.2596	1.838	133.65	46.7946
	31806229989	1	43	172	1.72	71.2	24.0671	1.80766	157.677	53.2979
	31806230750	1	43	166	1.66	74.8	27.1447	1.81714	123.599	44.8538
	31804220185	1	44	177	1.77	77	24.5779	1.9124	135.046	43.1056
	31804220359	1	44	180	1.8	83	25.6173	2.0075	166.623	51.427
	31806227187	1	44	179	1.79	81.5	25.4362	1.9822	152.646	47.6409
	31806226036	1	44	173	1.73	73	24.3911	1.8368	123.466	41.2531
	31804220650	1	44	172	1.72	79.2	26.7712	1.91006	152.844	51.6645
	31805223033	1	44	173	1.73	81.1	27.0975	1.94048	153.76	51.3748
	31805221539	1	44	173	1.73	76.8	25.6607	1.88544	148.251	49.5343
	31806228398	1	44	172	1.72	77.1	26.0614	1.88318	147.784	49.9539
	31807232462	1	44	176	1.76	94.5	30.5075	2.1303	172.666	55.7418
	31804218913	1	45	175	1.75	76.8	25.0776	1.89764	130.8	42.7102
	31804219074	1	45	172	1.72	80.2	27.1092	1.92286	151	51.0411
	31805223025	1	45	180	1.8	89.8	27.716	2.09454	181.643	56.0626
	31805221371	1	45	175	1.75	75.7	24.7184	1.88356	130.701	42.6777
	31805222420	1	45	176	1.76	75.2	24.2769	1.88326	141.427	45.6568
	31805222685	1	45	175	1.75	76	24.8163	1.8874	148.008	48.3292
	31805223131	1	45	166	1.66	79.8	28.9592	1.88114	186.225	67.5805
	31806228416	1	45	164	1.64	65.3	24.2787	1.68334	123.28	45.8358
	31806226482	1	45	183	1.83	70.9	21.1711	1.87092	123.424	36.855
	31807232417	1	45	174	1.74	72.6	23.9794	1.83778	109.539	36.1802
	31807232213	1	45	168	1.68	77.6	27.4943	1.86518	122.107	43.2637
	31807232472	1	45	173	1.73	73	24.3911	1.8368	112.024	37.43
	31804220347	1	46	171	1.71	69.3	23.6996	1.77724	120.2	41.1067
	31804220342	1	46	171	1.71	78.3	26.7775	1.89244	146.4	50.0667
	31804219367	1	46	178	1.78	76.8	24.2394	1.91594	130.5	41.188
	31804219673	1	46	165	1.65	54.5	20.0184	1.5512	99.34	36.4885
	31804220365	1	46	177	1.77	65.1	20.7795	1.76008	102.746	32.7959
	31804220175	1	46	176	1.76	84.9	27.4083	2.00742	127.005	41.0011
	31804220192	1	46	172	1.72	78.2	26.4332	1.89726	129.14	43.6521
	31805221733	1	46	178	1.78	79.8	25.1862	1.95434	137.64	43.4415
	31805221938	1	46	174	1.74	83.2	27.4805	1.97346	170.2	56.2161
	31805224543	1	46	176	1.76	83.2	26.8595	1.98566	153.224	49.4655
	31806230301	1	46	170	1.7	72.8	25.1903	1.81594	138.21	47.8235
	31807232448	1	46	171	1.71	66.6	22.7762	1.74268	109.316	37.3844
	31807231978	1	46	168	1.68	62.5	22.1443	1.6719	101.425	35.9358
	31807232456	1	46	174	1.74	79.5	26.2584	1.9261	134.839	44.5366
	31807232289	1	46	166	1.66	58.7	21.3021	1.61106	122.107	44.3124
	31804219094	1	47	165	1.65	67.4	24.7567	1.71632	127.2	46.7218
	31804219173	1	47	168	1.68	68.9	24.4118	1.75382	128.7	45.5995
	31804219560	1	47	169	1.69	72.6	25.4193	1.80728	125.6	43.9761
	31807231706	1	47	173	1.73	69.5	23.2216	1.792	143.046	47.7951
	31804220604	1	47	170	1.7	82.4	28.5121	1.93882	127.895	44.2542
	31804220567	1	47	182	1.82	87	26.2649	2.0709	122.133	36.8716
	31806228446	1	47	177	1.77	78.3	24.9928	1.92904	143.166	45.6975
	31806226040	1	47	176	1.76	79.6	25.6973	1.93958	131.328	42.3966
	31805221893	1	47	173	1.73	83.4	27.8659	1.96992	153.179	51.1807
	31804220513	1	47	160	1.6	71.3	27.8516	1.73574	132.11	51.6056
	31805222439	1	47	168	1.68	70.2	24.8724	1.77046	153.104	54.2459
	31805224603	1	47	159	1.59	64.7	25.5923	1.64516	126.997	50.2341
	31805223353	1	47	170	1.7	94.5	32.699	2.0937	171.466	59.3309
	31806228767	1	47	175	1.75	76.7	25.0449	1.89636	161.775	52.8244
	31806228275	1	47	172	1.72	77.6	26.2304	1.88958	123.748	41.8292
	31806228288	1	47	170	1.7	59.7	20.6574	1.64826	110.643	38.2849
	31806230403	1	47	171	1.71	80.7	27.5982	1.92316	148.781	50.8811
	31804219106	1	48	170	1.7	72.9	25.2249	1.81722	127.3	44.0484
	31804218977	1	48	167	1.67	62.5	22.4103	1.6658	124.8	44.7488
	31804220005	1	48	167	1.67	73.6	26.3903	1.80788	134.08	48.0764
	31804219600	1	48	170	1.7	81.9	28.3391	1.93242	133.2	46.09
	31806230930	1	48	163	1.63	72.5	27.2874	1.7694	138.94	52.2939
	31804220525	1	48	176	1.76	82.7	26.6981	1.97926	153.109	49.4282
	31804220550	1	48	184	1.84	86.5	25.5494	2.0767	145.06	42.8463
	31805221096	1	48	168	1.68	79	27.9904	1.8831	134.342	47.5983
	31804220469	1	48	168	1.68	76.4	27.0692	1.84982	133.498	47.2993
	31805221665	1	48	170	1.7	71.2	24.6367	1.79546	137.4	47.5433
	31805223150	1	48	172	1.72	78.8	26.636	1.90494	154.17	52.1127
	31805222825	1	48	168	1.68	66.6	23.5969	1.72438	137.485	48.712
	31806229985	1	48	166	1.66	67.5	24.4956	1.7237	137.609	49.9379
	31806226536	1	48	169	1.69	77.3	27.0649	1.86744	139.622	48.8855
	31806226158	1	48	180	1.8	81.9	25.2778	1.99342	149.919	46.2714
	31806227454	1	48	171	1.71	77.4	26.4697	1.88092	112.443	38.454
	31806227496	1	48	175	1.75	71.5	23.3469	1.8298	132.08	43.1281
	31804219037	1	49	168	1.68	72.1	25.5456	1.79478	136.5	48.3631
	31804219031	1	49	163	1.63	63.1	23.7495	1.64908	108	40.6489
	31804218998	1	49	177	1.77	84	26.8122	2.002	144	45.9638
	31804219483	1	49	171	1.71	72.7	24.8624	1.82076	128	43.7742
	31804219669	1	49	162	1.62	59.8	22.7862	1.71982	76.8	29.2638
	31804219488	1	49	162	1.62	83	31.6263	1.8977	125.6	47.8586
	31804219161	1	49	173	1.73	61.6	20.582	1.69088	97.354	32.5283
	31806229483	1	49	172	1.72	82.4	27.8529	1.95102	162.018	54.7652
	31805221751	1	49	178	1.78	81.4	25.6912	1.97482	126.587	39.9529
	31804219434	1	49	174	1.74	62.3	20.5774	1.70594	104.5	34.5158
	31805225668	1	49	168	1.68	74.1	26.2543	1.82038	136.428	48.3377
	31805225113	1	49	173	1.73	86.2	28.8015	2.00576	135.684	45.3351
	31806226045	1	49	171	1.71	67.3	23.0156	1.75164	131.882	45.1016
	31804220398	1	49	165	1.65	69.7	25.6015	1.74576	143.032	52.5372
	31805223354	1	49	174	1.74	86.4	28.5375	2.01442	156.658	51.7432
	31806229944	1	49	170	1.7	66.1	22.872	1.73018	126.321	43.7098
	31806226086	1	49	173	1.73	60.4	20.1811	1.67552	99.7949	33.3439
	31806226906	1	49	184	1.84	87	25.6971	2.0831	155.531	45.9391
	31804220055	1	50	170	1.7	62.9	21.7647	1.68922	111.6	38.6159
	31804218991	1	50	177	1.77	79.1	25.2482	1.93928	143.1	45.6765
	31804219290	1	50	172	1.72	69.3	23.4248	1.78334	121.4	41.0357
	31804219338	1	50	192	1.92	90.8	24.6311	2.18054	155.5	42.1821
	31805223803	1	50	168	1.68	73.1	25.8999	1.80758	132.772	47.0424
	31804220626	1	50	177	1.77	73.1	23.333	1.86248	104.199	33.2595
	31804220634	1	50	179	1.79	79.3	24.7495	1.95404	150.683	47.0281
	31806230927	1	50	172	1.72	81.7	27.6163	1.94206	159.398	53.8799
	31804220462	1	50	166	1.66	76.9	27.9068	1.84402	148.388	53.8495
	31804220362	1	50	170	1.7	66.5	23.0104	1.7353	112.484	38.9218
	31805221852	1	50	176	1.76	87.5	28.2477	2.0407	144.596	46.6799
	31805224781	1	50	172	1.72	72.3	24.4389	1.82174	142.689	48.2318
	31805223019	1	50	180	1.8	92.1	28.4259	2.12398	188.778	58.2648
	31806230234	1	50	161	1.61	69.3	26.7351	1.71624	137.283	52.9622
	31805225543	1	50	161	1.61	75	28.9341	1.7892	125.8	48.5319
	31806228269	1	50	175	1.75	75	24.4898	1.8746	132.091	43.1317
	31806228216	1	50	180	1.8	88.7	27.3765	2.08046	138.886	42.8662
	31806227436	1	50	177	1.77	60	19.1516	1.6948	93.0691	29.707
	31806230153	1	50	177	1.77	89.9	28.6955	2.07752	162.831	51.9744
	31806230469	1	50	168	1.68	71.3	25.2622	1.78454	142.499	50.4885
	31807232119	1	50	174	1.74	73.1	24.1445	1.84418	105.889	34.9745
	31807231886	1	50	171	1.71	82	28.0428	1.9398	139.924	47.8519
	31804219102	1	51	176	1.76	77	24.858	1.9063	125.5	40.5152
	31804219203	1	51	166	1.66	74.4	26.9996	1.81202	154.1	55.9225
	31804218995	1	51	176	1.76	82.1	26.5044	1.97158	123.4	39.8373
	31804220331	1	51	168	1.68	77.5	27.4589	1.8639	129.4	45.8475
	31804219576	1	51	169	1.69	78.3	27.415	1.88024	114	39.9146
	31806228704	1	51	186	1.86	86.2	24.9162	2.08506	146.32	42.294
	31805225123	1	51	153	1.53	58.7	25.0758	1.53176	90.4918	38.6568
	31804220501	1	51	163	1.63	57.6	21.6794	1.57868	107.939	40.6261
	31805222144	1	51	168	1.68	73.1	25.8999	1.80758	137.978	48.8868
	31804220451	1	51	171	1.71	88.9	30.4025	2.02812	137.04	46.8658
	31804220500	1	51	171	1.71	71.2	24.3494	1.80156	125.569	42.9427
	31804220188	1	51	173	1.73	71.9	24.0235	1.82272	138.678	46.3357
	31805221870	1	51	171	1.71	76.6	26.1961	1.87068	134.546	46.0127
	31805221866	1	51	171	1.71	73.8	25.2385	1.83484	132.779	45.4084
	31805225133	1	51	168	1.68	81.3	28.8053	1.91254	161.733	57.3033
	31805224800	1	51	170	1.7	69.1	23.91	1.76858	123.445	42.7146
	31805221324	1	51	169	1.69	72.5	25.3843	1.806	118.097	41.3491
	31805223119	1	51	173	1.73	81.8	27.3314	1.94944	147.068	49.1391
	31806226229	1	51	166	1.66	70.3	25.5117	1.75954	108.318	39.3085
	31806226328	1	51	168	1.68	59.7	21.1522	1.63606	113.868	40.3444
	31806226233	1	51	171	1.71	64.8	22.1607	1.71964	126.246	43.1743
	31806227752	1	51	174	1.74	78.9	26.0602	1.91842	136.277	45.0117
	31807231646	1	51	174	1.74	95.3	31.4771	2.12834	154.622	51.0709
	31804219635	1	52	176	1.76	87.9	28.3768	2.04582	141.1	45.5514
	31804218981	1	52	168	1.68	83.5	29.5848	1.9407	113.9	40.3557
	31804219444	1	52	167	1.67	59	21.1553	1.621	115.7	41.4859
	31805221717	1	52	179	1.79	87.5	27.3088	2.059	143.814	44.8842
	31805223208	1	52	178	1.78	78	24.6181	1.9313	116.106	36.645
	31805222106	1	52	170	1.7	68.5	23.7024	1.7609	125.308	43.3592
	31804220401	1	52	172	1.72	69.9	23.6276	1.79102	135.929	45.9467
	31806226032	1	52	168	1.68	63.4	22.4632	1.68342	121.465	43.0362
	31805225079	1	52	187	1.87	75	21.4476	1.9478	125.417	35.8651
	31805222130	1	52	175	1.75	72.4	23.6408	1.84132	132.435	43.244
	31804220212	1	52	166	1.66	69.8	25.3302	1.75314	113.202	41.0806
	31804220226	1	52	178	1.78	81.5	25.7228	1.9761	156.38	49.3561
	31805220817	1	52	162	1.62	70	26.6728	1.7313	147.269	56.1154
	31805224564	1	52	167	1.67	75.4	27.0357	1.83092	131.82	47.2658
	31806229950	1	52	167	1.67	76.1	27.2867	1.83988	154.781	55.4989
	31806226247	1	52	181	1.81	77.5	23.6562	1.9432	131.405	40.1102
	31807231771	1	52	184	1.84	73.4	21.6801	1.90902	120.476	35.5848
	31807232306	1	52	176	1.76	83.3	26.8918	1.98694	150.834	48.6937
	31807231897	1	52	167	1.67	58.4	20.9402	1.61332	108.062	38.7471
	31804220306	1	53	167	1.67	60.4	21.6573	1.63892	113.4	40.6612
	31805225074	1	53	182	1.82	77.2	23.3064	1.94546	134.611	40.6385
	31804220489	1	53	161	1.61	88.1	33.9879	1.95688	139.212	53.7061
	31807231758	1	53	166	1.66	67.6	24.5319	1.72498	128.323	46.5681
	31804220480	1	53	159	1.59	65.6	25.9483	1.65668	109.023	43.1244
	31804220433	1	53	166	1.66	70	25.4028	1.7557	135.56	49.1945
	31805224802	1	53	175	1.75	69	22.5306	1.7978	100.695	32.8799
	31805223813	1	53	162	1.62	72.6	27.6635	1.76458	139.221	53.0487
	31806226524	1	53	174	1.74	72.9	24.0785	1.84162	128.269	42.3665
	31806226921	1	53	173	1.73	71.3	23.823	1.81504	109.463	36.5743
	31806228697	1	53	184	1.84	84.6	24.9882	2.05238	131.033	38.703
	31806227984	1	53	156	1.56	70.7	29.0516	1.70366	116.245	47.7666
	31806229611	1	53	167	1.67	77.1	27.6453	1.85268	138.517	49.6671
	31807231988	1	53	170	1.7	70.1	24.2561	1.78138	130.153	45.0357
	31804219119	1	54	173	1.73	66.4	22.1858	1.75232	90.18	30.1313
	31804219193	1	54	170	1.7	71.9	24.8789	1.80442	134.9	46.6782
	31804220308	1	54	177	1.77	80.9	25.8227	1.96232	125.4	40.0268
	31805223806	1	54	175	1.75	88.4	28.8653	2.04612	150.235	49.0563
	31805223235	1	54	165	1.65	60.9	22.3691	1.63312	116.392	42.7518
	31805223238	1	54	179	1.79	91.4	28.526	2.10892	166.799	52.058
	31805223249	1	54	160	1.6	67.8	26.4844	1.69094	124.962	48.8134
	31804219470	1	54	176	1.76	82.3	26.569	1.97414	138.5	44.712
	31804220375	1	54	165	1.65	70.4	25.8586	1.75472	144.813	53.1911
	31805223359	1	54	170	1.7	72.2	24.9827	1.80826	134.177	46.4281
	31804220145	1	54	173	1.73	79.5	26.5629	1.92	154.377	51.5811
	31805221354	1	54	171	1.71	67.1	22.9472	1.74908	119.33	40.8092
	31804220443	1	54	165	1.65	71.9	26.4096	1.77392	131.147	48.1715
	31805221900	1	54	160	1.6	60	23.4375	1.5911	122.452	47.8329
	31804220613	1	54	170	1.7	83.3	28.8235	1.95034	133.578	46.2209
	31806226057	1	54	166	1.66	83.3	30.2294	1.92594	146.759	53.2586
	31804220510	1	54	176	1.76	79	25.5036	1.9319	128.911	41.6166
	31806226277	1	54	165	1.65	71.5	26.2626	1.7688	120.555	44.2811
	31806226648	1	54	183	1.83	80.6	24.0676	1.99508	122.464	36.5685
	31806227432	1	54	168	1.68	78.5	27.8132	1.8767	140.861	49.9082
	31806227445	1	54	172	1.72	73.7	24.9121	1.83966	111.205	37.5894
	31806228785	1	54	171	1.71	76.5	26.1619	1.8694	135.531	46.3497
	31806228472	1	54	172	1.72	76.7	25.9262	1.87806	112.839	38.142
	31806229153	1	54	173	1.73	74	24.7252	1.8496	150.43	50.2625
	31807232147	1	54	174	1.74	78.3	25.8621	1.91074	133.708	44.1631
	31804219185	1	55	168	1.68	65.6	23.2426	1.71158	110.6	39.1865
	31804219086	1	55	156	1.56	60.2	24.737	1.56926	109.4	44.954
	31804218940	1	55	168	1.68	85	30.1162	1.9599	149.4	52.9337
	31804219610	1	55	168	1.68	69.4	24.589	1.76022	111.6	39.5408
	31804219112	1	55	167	1.67	83.4	29.9043	1.93332	153.136	54.9091
	31804219522	1	55	180	1.8	78	24.0741	1.9435	162.1	50.0309
	31805223201	1	55	171	1.71	75.4	25.7857	1.85532	125.08	42.7754
	31805221856	1	55	169	1.69	68	23.8087	1.7484	136.321	47.7297
	31805221846	1	55	173	1.73	73.2	24.4579	1.83936	130.397	43.5689
	31804220357	1	55	162	1.62	54.6	20.8048	1.53418	104.564	39.8428
	31804220206	1	55	164	1.64	61.5	22.8659	1.6347	116.301	43.2411
	31804220379	1	55	175	1.75	89	29.0612	2.0538	162.82	53.1657
	31804220203	1	55	168	1.68	68.2	24.1638	1.74486	128.305	45.4594
	31805220839	1	55	171	1.71	69.3	23.6996	1.77724	111.288	38.0587
	31805223059	1	55	175	1.75	77	25.1429	1.9002	136.803	44.6705
	31805223010	1	55	167	1.67	82.9	29.725	1.92692	140.488	50.374
	31805223040	1	55	176	1.76	74.7	24.1154	1.87686	132.312	42.7145
	31805222675	1	55	171	1.71	83.5	28.5558	1.959	130.753	44.7155
	31806226149	1	55	164	1.64	74.6	27.7365	1.80238	121.543	45.1899
	31806226468	1	55	159	1.59	62.4	24.6826	1.61572	133.995	53.0023
	31806228780	1	55	163	1.63	67.5	25.4055	1.7054	133.351	50.1904
	31807232275	1	55	175	1.75	62.2	20.3102	1.71076	108.273	35.3545
	31804218895	1	56	168	1.68	62.7	22.2151	1.67446	114.6	40.6037
	31804218900	1	56	170	1.7	59.2	20.4844	1.64186	100.6	34.8097
	31804219019	1	56	170	1.7	67.6	23.391	1.74938	131.5	45.5017
	31805220907	1	56	160	1.6	69	26.9531	1.7063	133.7	52.2266
	31804218859	1	56	170	1.7	85.7	29.654	1.98106	150.8	52.1799
	31804220316	1	56	176	1.76	76.1	24.5674	1.89478	140.1	45.2286
	31804219567	1	56	165	1.65	75.8	27.8421	1.82384	114	41.8733
	31806229487	1	56	175	1.75	56.4	18.4163	1.75696	81.6884	26.6738
	31805221690	1	56	174	1.74	74	24.4418	1.8557	116.45	38.4628
	31805225679	1	56	175	1.75	87.4	28.5388	2.03332	167.664	54.7476
	31804220549	1	56	182	1.82	72.3	21.8271	1.88274	108.087	32.631
	31805221905	1	56	174	1.74	76.4	25.2345	1.88642	147.96	48.8704
	31804220663	1	56	171	1.71	75.7	25.8883	1.85916	131.321	44.9099
	31804220395	1	56	171	1.71	50.2	17.1677	1.65568	78.8825	26.9767
	31805220872	1	56	170	1.7	64.8	22.4221	1.71354	113.314	39.2089
	31805224813	1	56	187	1.87	95.4	27.2813	2.20892	154.548	44.1958
	31805223127	1	56	170	1.7	80.5	27.8547	1.9145	141.455	48.9463
	31806226292	1	56	171	1.71	79.2	27.0853	1.90396	126.794	43.3617
	31806226316	1	56	176	1.76	79.6	25.6973	1.93958	143.13	46.2067
	31806226620	1	56	169	1.69	65.3	22.8633	1.71384	106.335	37.2309
	31806226243	1	56	174	1.74	81.6	26.952	1.95298	136.559	45.1048
	31805225854	1	56	176	1.76	78.4	25.3099	1.92422	126.276	40.7656
	31806228451	1	56	178	1.78	95	29.9836	2.1489	159.116	50.2196
	31806229130	1	56	175	1.75	82.4	26.9061	1.96932	90.746	29.6313
	31807231430	1	56	173	1.73	69.2	23.1214	1.78816	117.955	39.4116
	31807232484	1	56	175	1.75	62.2	20.3102	1.71076	142.216	46.438
	31804220382	1	57	165	1.65	74.9	27.5115	1.81232	124.3	45.6566
	31805221200	1	57	173	1.73	84.2	28.1332	1.98016	157.2	52.5243
	31804219831	1	57	168	1.68	75.6	26.7857	1.83958	121.1	42.9067
	31805223224	1	57	170	1.7	79.6	27.5433	1.90298	132.865	45.9742
	31805222798	1	57	170	1.7	73.5	25.4325	1.8249	135.483	46.8799
	31804220466	1	57	179	1.79	72.2	22.5336	1.86316	152.76	47.6764
	31804220504	1	57	176	1.76	89.2	28.7965	2.06246	146.362	47.2501
	31805222409	1	57	175	1.75	69	22.5306	1.7978	134.323	43.8607
	31806229542	1	57	170	1.7	75.1	25.9862	1.84538	131.056	45.3482
	31806230413	1	57	164	1.64	67.8	25.2082	1.71534	138.775	51.5968
	31804220258	1	58	173	1.73	76.3	25.4937	1.87904	143.519	47.9533
	31804220024	1	58	171	1.71	75.8	25.9225	1.86044	135.875	46.4671
	31804219586	1	58	173	1.73	60.4	20.1811	1.67552	100.7	33.6463
	31805223231	1	58	171	1.71	69.9	23.9048	1.78492	135.843	46.4563
	31806226073	1	58	164	1.64	71	26.398	1.7563	118.082	43.903
	31805222101	1	58	170	1.7	68.3	23.6332	1.75834	128.693	44.5305
	31805225082	1	58	175	1.75	82.3	26.8735	1.96804	124.958	40.8025
	31804220141	1	58	176	1.76	74.8	24.1477	1.87814	108.546	35.042
	31805221906	1	58	175	1.75	66.9	21.8449	1.77092	107.816	35.2052
	31806228702	1	58	161	1.61	72.1	27.8153	1.75208	118.607	45.7571
	31806226265	1	58	178	1.78	84.9	26.7959	2.01962	152.571	48.1541
	31806228759	1	58	166	1.66	68.3	24.7859	1.73394	118.523	43.0116
	31804219271	1	59	170	1.7	76.7	26.5398	1.86586	138.8	48.0277
	31804219278	1	59	171	1.71	88.6	30.2999	2.02428	130.7	44.6975
	31804219423	1	59	175	1.75	100.7	32.8816	2.20356	163.4	53.3551
	31804219986	1	59	177	1.77	82.1	26.2058	1.97768	136.931	43.7074
	31804220521	1	59	170	1.7	68.5	23.7024	1.7609	123.236	42.6421
	31804220543	1	59	163	1.63	64.8	24.3893	1.67084	114.978	43.2752
	31806226513	1	59	165	1.65	67.1	24.6465	1.71248	119.894	44.0383
	31805225868	1	59	170	1.7	77.5	26.8166	1.8761	139.287	48.1961
	31806228534	1	59	172	1.72	74	25.0135	1.8435	135.582	45.8296
	31806229682	1	59	166	1.66	68.8	24.9673	1.74034	129.953	47.1596
	31806229604	1	59	175	1.75	71.9	23.4776	1.83492	127.454	41.6178
	31805220941	1	60	174	1.74	79.5	26.2584	1.9261	131.7	43.4998
	31805225053	1	60	175	1.75	75.2	24.5551	1.87716	128.022	41.8031
	31806228432	1	61	162	1.62	62.9	23.9674	1.64042	124.05	47.2678
	31806228795	1	61	169	1.69	66.6	23.3185	1.73048	133.145	46.6177
	31806230708	1	61	172	1.72	83	28.0557	1.9587	144.51	48.8473
	31805225159	1	61	171	1.71	76.8	26.2645	1.87324	120.517	41.2149
	31804219132	1	62	169	1.69	55.4	19.3971	1.58712	102.3	35.8181
	31806227174	1	62	175	1.75	91.7	29.9429	2.08836	132.787	43.359
	31806230454	1	62	162	1.62	74.3	28.3112	1.78634	126.46	48.1863
	31806227179	1	62	181	1.81	85.9	26.2202	2.05072	139.844	42.686
	31806227181	1	62	165	1.65	73.7	27.0707	1.79696	145.747	53.5342
	31806228421	1	62	178	1.78	63.5	20.0417	1.7457	119.265	37.6421
	31807231475	1	62	167	1.67	66.4	23.8087	1.71572	125.294	44.9259
	31806227144	1	62	179	1.79	71	22.1591	1.8478	101.212	31.5881
	31806230467	1	62	170	1.7	69.8	24.1522	1.77754	109.03	37.7266
	31806229561	1	62	165	1.65	86.4	31.7355	1.95952	98.1027	36.034
	31805224795	1	62	164	1.64	69.3	25.7659	1.73454	105.542	39.241
	31805224918	1	62	166	1.66	66.7	24.2053	1.71346	115.991	42.0928
	31806227689	1	62	173	1.73	84.8	28.3337	1.98784	134.758	45.0259
	31806228484	1	62	180	1.8	73.3	22.6235	1.88334	130.949	40.4164
	31806230686	1	63	178	1.78	92.9	29.3208	2.12202	158.53	50.0347
	31806230736	1	63	162	1.62	62.6	23.8531	1.63658	119.093	45.3789
	31806229464	1	63	160	1.6	58.1	22.6953	1.56678	100.004	39.0643
	31806227485	1	63	175	1.75	83.3	27.2	1.98084	100.271	32.7416
	31806230702	1	63	169	1.69	78.6	27.52	1.88408	132.616	46.4324
	31806226672	1	63	163	1.63	65.6	24.6904	1.68108	122.077	45.9472
	31805224815	1	63	178	1.78	80.8	25.5018	1.96714	128.808	40.654
	31806227953	1	63	161	1.61	67.2	25.9249	1.68936	112.017	43.2146
	31806227960	1	63	173	1.73	72.5	24.224	1.8304	127.791	42.6981
	31806229673	1	63	168	1.68	79.3	28.0967	1.88694	146.223	51.808
	31806230761	1	64	174	1.74	72.3	23.8803	1.83394	124.537	41.1339
	31806227163	1	64	168	1.68	69.5	24.6244	1.7615	134.36	47.605
	31806228495	1	64	173	1.73	73	24.3911	1.8368	105.461	35.2369
	31806230690	1	64	162	1.62	65	24.7676	1.6673	119.176	45.4106
	31806230696	1	64	170	1.7	62.9	21.7647	1.68922	108.583	37.5721
	31806229418	1	64	178	1.78	79.6	25.1231	1.95178	147.479	46.5468
	31806228428	1	64	163	1.63	64.2	24.1635	1.66316	118.701	44.6764
	31805223790	1	64	169	1.69	65.3	22.8633	1.71384	115.571	40.4646
	31806226655	1	64	173	1.73	68.3	22.8207	1.77664	114.915	38.3958
	31805225461	1	65	175	1.75	75.9	24.7837	1.88612	107.9	35.2327
	31804219693	1	65	166	1.66	71.7	26.0197	1.77746	114.8	41.6606
	31806230423	1	65	162	1.62	51.7	19.6997	1.49706	94.27	35.9206
	31806228425	1	65	173	1.73	65.4	21.8517	1.73952	139.966	46.7659
	31806228722	1	65	168	1.68	76.3	27.0337	1.84854	116.287	41.2013
	31806227488	1	65	171	1.71	73.4	25.1017	1.82972	127.972	43.7645
	31806230704	1	66	172	1.72	54.7	18.4897	1.59646	101.043	34.1547
	31806230516	1	66	162	1.62	68.6	26.1393	1.71338	126.98	48.3844
	31806230729	1	66	161	1.61	52.3	20.1767	1.49864	96.5912	37.2637
	31806230463	1	66	163	1.63	61.4	23.1096	1.62732	108.58	40.8672
	31805223089	1	66	170	1.7	65.4	22.6298	1.72122	123.453	42.7173
	31805225020	1	66	164	1.64	69.7	25.9146	1.73966	109.889	40.8571
	31805225088	1	66	169	1.69	78.7	27.5551	1.88536	121.047	42.3819
	31806227183	1	67	163	1.63	62.8	23.6366	1.64524	126.023	47.4322
	31806227173	1	67	167	1.67	64.8	23.235	1.69524	111.665	40.0391
	31806228752	1	67	169	1.69	58.7	20.5525	1.62936	105.542	36.9533
	31806230668	1	67	175	1.75	72.7	23.7388	1.84516	126.73	41.3812
	31806230664	1	67	169	1.69	66.3	23.2135	1.72664	119.58	41.8683
	31806230477	1	67	169	1.69	72.1	25.2442	1.80088	131.39	46.0033
	31805225108	1	67	173	1.73	71	23.7228	1.8112	119.91	40.0647
	31806228716	1	68	167	1.67	71.6	25.6732	1.78228	124.062	44.4841
	31806230710	1	68	167	1.67	83.7	30.0118	1.93716	135.093	48.4396
	31806230510	1	68	172	1.72	82.7	27.9543	1.95486	167.15	56.5001
	31805225041	1	68	165	1.65	67.5	24.7934	1.7176	114.397	42.0189
	31804219401	1	69	166	1.66	64.3	23.3343	1.68274	124.1	45.0356
	31806230495	1	69	176	1.76	76.8	24.7934	1.90374	135.34	43.6919
	31806230651	1	69	178	1.78	79.7	25.1547	1.95306	122.96	38.8082
	31805225013	1	69	166	1.66	68.8	24.9673	1.74034	106.75	38.7392
	31805225059	1	69	164	1.64	75	27.8852	1.8075	126.436	47.009
	31806230440	1	70	173	1.73	70.4	23.5223	1.80352	109.64	36.6334
	31806227482	1	70	166	1.66	71.5	25.9472	1.7749	120.922	43.8822
	31806230519	1	70	171	1.71	79.2	27.0853	1.90396	141.48	48.3841
	31805225118	1	71	165	1.65	69.1	25.3811	1.73808	110.094	40.4387
	31805225024	1	71	167	1.67	65.7	23.5577	1.70676	104.417	37.4402
	31806230459	1	72	170	1.7	64.9	22.4567	1.71482	111.17	38.4671
	31806230449	1	72	172	1.72	72.4	24.4727	1.82302	131.95	44.6018
	31806229552	1	72	163	1.63	65.5	24.6528	1.6798	104.313	39.2612
	31806230326	1	72	166	1.66	55.3	20.0682	1.56754	91.62	33.2487
	31806226065	1	72	167	1.67	77.6	27.8246	1.85908	123.917	44.4323
	31806230660	1	74	158	1.58	65.2	26.1176	1.64546	122.16	48.9345
	31805223183	1	74	162	1.62	67.1	25.5677	1.69418	136.356	51.9569
	31806229627	1	75	164	1.64	55.5	20.635	1.5579	94.5396	35.15
	31806230685	1	75	156	1.56	70.1	28.8051	1.69598	113.8	46.762
	31806229550	1	75	155	1.55	56.8	23.642	1.51964	104.711	43.5841
	31806227980	1	75	158	1.58	54.9	21.9917	1.63466	83.7576	33.5513
	31805222767	1	75	159	1.59	54.6	21.5972	1.51588	107.032	42.3371
	31806230665	1	76	166	1.66	58.1	21.0843	1.60338	103.11	37.4183
	31806230677	1	76	164	1.64	56.4	20.9697	1.68986	83.02	30.867
	31806230692	1	77	160	1.6	59.7	23.3203	1.58726	112.906	44.1039
	31805223101	1	77	173	1.73	70.4	23.5223	1.80352	143.838	48.0599
	31806229390	1	78	169	1.69	56.9	19.9223	1.72656	84.24	29.4948
	31805222151	1	79	179	1.79	79.7	24.8744	1.95916	143.54	44.7989
