# Supplementary material for: Feasibility of using chest computed tomography (CT) imaging at the first lumbar vertebra (L1) level to assess skeletal muscle mass: a retrospective study
Source: PeerJ. 2023 Dec 11;11:e16652. doi: 10.7717/peerj.16652 (PMC10720423; doi:10.7717/peerj.16652)
Supplement: Supplemental Information 2 [file peerj-11-16652-s002.xlsx]

## Sheet: Sheet1
Sex(male 1; female 0)	Age(years old)	Hight(cm)	Hight(m)	Weight(kg)	BMI	BSA（m2）	L1SMA	L1SMI	L3SMA	L3SMI
1	46	173	1.73	57.7	19.279	1.64096	61.7978	20.6481	99.2334	33.1563
0	48	161	1.61	51.7	19.9452	1.49096	63.3091	24.4239	84.6985	32.6756
0	51	155	1.55	47.2	19.6462	1.39676	65.1273	27.1081	83.5278	34.767
0	50	159	1.59	51.7	20.4501	1.47876	68.88	27.2458	82.9881	32.8263
0	58	161	1.61	62.1	23.9574	1.62408	70.6362	27.2506	85.57	33.0118
0	56	167	1.67	54.8	19.6493	1.56724	77.3916	27.7499	89.72	32.1704
0	50	164	1.64	55.7	20.7094	1.56046	75.6251	28.1176	93.41	34.7301
0	32	158	1.58	45.7	18.3064	1.39586	71.2427	28.5382	90.2117	36.1367
0	48	161	1.61	49.6	19.1351	1.46408	74.2449	28.6427	77.5421	29.9148
0	38	166	1.66	60.5	21.9553	1.6341	79.93	29.0064	93.3674	33.8828
0	63	154	1.54	45.7	19.2697	1.37146	68.806	29.0125	87.66	36.9624
1	46	172	1.72	58.9	19.9094	1.65022	86.104	29.1049	116.415	39.3507
1	64	176	1.76	65.8	21.2423	1.76294	91.66	29.5907	115.517	37.2923
1	63	167	1.67	50.1	17.9641	1.50708	83.2129	29.8372	98.222	35.2189
0	52	160	1.6	44.5	17.3828	1.3927	76.5116	29.8873	83.79	32.7305
1	69	172	1.72	73	24.6755	1.8307	89.19	30.1481	107.53	36.3473
0	24	163	1.63	66.4	24.9915	1.69132	80.2387	30.2001	104.849	39.463
0	58	160	1.6	51.2	20	1.47846	77.3293	30.2068	82.17	32.0977
0	58	156	1.56	48.8	20.0526	1.42334	73.5184	30.2097	78.9229	32.4305
1	35	167	1.67	56.8	20.3665	1.59284	84.32	30.2341	121.491	43.5624
0	30	154	1.54	45.2	19.0589	1.36506	71.782	30.2673	81.0821	34.1888
0	66	153	1.53	51.5	22.0001	1.4396	71.1742	30.4046	78.68	33.611
0	54	153	1.53	53.8	22.9826	1.46904	71.5437	30.5625	74.6755	31.9003
0	62	163	1.63	48.8	18.3673	1.46604	81.7306	30.7616	94.6	35.6054
0	41	167	1.67	57.1	20.474	1.59668	86.2911	30.9409	116.126	41.6388
0	67	160	1.6	56.5	22.0703	1.5463	79.8766	31.2018	92.3553	36.0763
1	66	174	1.74	57.8	19.091	1.64834	95.0038	31.3793	124.56	41.1415
0	63	171	1.71	62	21.2031	1.6838	92.06	31.4832	90.31	30.8847
0	38	175	1.75	60.1	19.6245	1.68388	96.8072	31.6105	112.878	36.858
1	69	174	1.74	71.2	23.517	1.81986	96.1	31.7413	111.37	36.7849
1	70	171	1.71	61.4	20.9979	1.67612	92.9688	31.794	129.285	44.2138
0	43	154	1.54	59	24.8777	1.5417	76.0221	32.0552	114.74	48.3808
0	74	155	1.55	53	22.0604	1.471	77.0509	32.0711	84.1669	35.0331
0	61	161	1.61	54	20.8325	1.5204	83.7266	32.3007	86.4766	33.3616
0	48	154	1.54	54.5	22.9803	1.4841	76.6056	32.3012	81.2954	34.2787
0	40	160	1.6	48.5	18.9453	1.4439	82.8516	32.3639	97.7535	38.185
1	33	167	1.67	55.2	19.7927	1.57236	90.536	32.463	122.216	43.8224
1	47	156	1.56	53.4	21.9428	1.48222	79.0466	32.4814	89.4115	36.7404
0	40	154	1.54	46.5	19.607	1.3817	78.0321	32.9027	81.48	34.3566
0	49	158	1.58	45.9	18.3865	1.39842	82.3017	32.9682	109.388	43.8183
1	40	172	1.72	60.4	20.4164	1.66942	98.1589	33.1797	134.258	45.3818
0	62	150	1.5	50.4	22.4	1.40722	74.8764	33.2784	72.5568	32.2474
0	49	166	1.66	56.2	20.3948	1.57906	92.0015	33.3871	108.309	39.305
1	35	177	1.77	58.9	18.8005	1.68072	105.252	33.5956	134.263	42.8559
0	68	156	1.56	53.8	22.1072	1.48734	82.61	33.9456	89.49	36.7727
1	67	163	1.63	59	22.2063	1.5966	90.4307	34.0362	105.22	39.6025
0	45	159	1.59	54.8	21.6764	1.51844	86.4135	34.1812	103.299	40.8601
0	54	161	1.61	62.9	24.266	1.63432	88.9512	34.3163	105.431	40.6738
0	57	161	1.61	72	27.7767	1.7508	90.0431	34.7375	108.262	41.7663
0	52	155	1.55	51.2	21.3111	1.44796	83.7	34.8387	90.6658	37.7381
0	59	154	1.54	50.7	21.378	1.43546	83.0369	35.013	93.8367	39.5668
1	62	166	1.66	52.8	19.161	1.53554	96.7228	35.1004	136.16	49.4121
1	27	181	1.81	72.2	22.0384	1.87536	116.599	35.5909	141.651	43.2378
1	64	167	1.67	64.9	23.2708	1.69652	100.398	35.9993	129.78	46.5345
1	79	165	1.65	71.3	26.1892	1.76624	98.3392	36.1209	110.228	40.4877
1	69	168	1.68	66.1	23.4198	1.71798	102.85	36.4405	130.389	46.1981
0	41	154	1.54	47.9	20.1973	1.39962	86.5957	36.5136	85.6025	36.0948
0	79	149	1.49	56.4	25.4043	1.47792	81.19	36.5704	100.95	45.4709
0	45	158	1.58	49.8	19.9487	1.44834	91.3259	36.5831	98.9869	39.6518
1	57	161	1.61	60.9	23.4945	1.60872	95.0636	36.6743	119.003	45.91
1	64	173	1.73	64.9	21.6847	1.73312	110.1	36.7871	134.447	44.922
1	53	163	1.63	59.6	22.4322	1.60428	98.3591	37.0203	124.077	46.7
1	43	168	1.68	58.5	20.727	1.6207	104.6	37.0607	138.793	49.1754
1	61	156	1.56	51.6	21.2032	1.45918	90.35	37.1261	127.498	52.3906
1	72	162	1.62	63.3	24.1198	1.64554	97.4994	37.1511	112.701	42.9435
1	63	175	1.75	68.6	22.4	1.79268	113.91	37.1951	127.79	41.7273
1	46	177	1.77	75	23.9395	1.8868	116.584	37.2129	174.138	55.5835
0	65	156	1.56	54.5	22.3948	1.4963	90.8778	37.3429	91.3284	37.5281
0	56	157	1.57	49	19.8791	1.432	92.3534	37.4674	102.086	41.4158
1	48	175	1.75	72.7	23.7388	1.84516	115.4	37.6816	164.176	53.6084
1	58	173	1.73	58.4	19.5128	1.64992	114.019	38.0964	123.008	41.1
1	60	170	1.7	68.8	23.8062	1.76474	110.37	38.1903	125.779	43.522
1	78	168	1.68	74.4	26.3605	1.82422	107.963	38.2521	126.75	44.9086
1	54	171	1.71	77.7	26.5723	1.88476	112.988	38.6404	133.833	45.7688
0	53	157	1.57	54.3	22.0293	1.49984	95.3569	38.6859	89.93	36.4842
0	55	156	1.56	56.4	23.1755	1.52062	94.1521	38.6884	98.64	40.5325
1	63	166	1.66	67	24.3141	1.7173	107.06	38.8518	123.01	44.64
1	49	164	1.64	66.6	24.762	1.69998	105.245	39.1303	135.269	50.2933
1	66	166	1.66	64.8	23.5157	1.68914	108.211	39.2693	138.64	50.3121
1	39	166	1.66	67	24.3141	1.7173	108.64	39.4253	145.508	52.8046
1	46	169	1.69	66	23.1084	1.7228	112.619	39.4312	164.038	57.4344
1	64	167	1.67	65.3	23.4142	1.70164	110.014	39.4471	133.76	47.9616
1	41	168	1.68	58.5	20.727	1.6207	111.41	39.4735	139.614	49.4663
1	78	163	1.63	55.8	21.0019	1.55564	104.953	39.5022	113.338	42.6581
1	44	170	1.7	56.2	19.4464	1.60346	114.782	39.717	118.969	41.1659
0	54	159	1.59	61.7	24.4057	1.60676	100.8	39.8717	108.318	42.8454
1	50	166	1.66	68.3	24.7859	1.73394	109.892	39.8795	149.996	54.4333
1	51	166	1.66	66.7	24.2053	1.71346	109.898	39.8816	135.506	49.1748
1	43	172	1.72	67	22.6474	1.7539	118.2	39.954	150.084	50.7316
1	42	166	1.66	57.3	20.794	1.59314	110.319	40.0345	141.362	51.3
1	46	175	1.75	75.6	24.6857	1.88228	122.7	40.0653	150.714	49.2128
1	52	171	1.71	65.7	22.4685	1.73116	117.49	40.1799	118.189	40.4189
0	64	159	1.59	75	29.6665	1.777	101.93	40.3188	118.82	46.9999
1	62	168	1.68	70	24.8016	1.7679	114.3	40.4974	125.612	44.5055
1	42	167	1.67	64.4	23.0915	1.69012	112.984	40.5122	131.308	47.0822
0	69	148	1.48	54.1	24.6987	1.44238	89.08	40.6684	86.9019	39.674
1	60	166	1.66	57.9	21.0118	1.60082	112.085	40.6754	158.836	57.6411
1	55	171	1.71	68.7	23.4944	1.76956	119.057	40.7158	142.849	48.8524
1	52	164	1.64	59	21.9363	1.6027	110	40.8983	129	47.9625
1	47	170	1.7	60.5	20.9343	1.6585	119.5	41.3495	150.534	52.0879
1	49	171	1.71	79.6	27.2221	1.90908	121.807	41.6561	158.517	54.2106
1	73	162	1.62	66	25.1486	1.6801	109.86	41.861	121.44	46.2734
1	42	174	1.74	63.5	20.9737	1.7213	127.063	41.9682	136.34	45.0322
0	65	160	1.6	65.2	25.4688	1.65766	107.46	41.9766	108.79	42.4961
1	60	175	1.75	81.5	26.6122	1.9578	130.302	42.5476	153.62	50.1616
1	45	169	1.69	76.3	26.7148	1.85464	122.219	42.7923	138.145	48.3686
1	52	168	1.68	69.9	24.7662	1.76662	121.156	42.9265	134.846	47.7772
1	61	166	1.66	66.7	24.2053	1.71346	118.394	42.965	140.128	50.8521
1	64	166	1.66	65.8	23.8786	1.70194	119.654	43.4221	130.93	47.5142
1	50	168	1.68	63.5	22.4986	1.6847	123.509	43.7603	129.5	45.8829
1	68	160	1.6	57.7	22.5391	1.56166	112.57	43.9725	127.48	49.7969
1	43	170	1.7	67.1	23.218	1.74298	129.898	44.9475	136.74	47.3149
1	75	159	1.59	70	27.6888	1.713	113.724	44.9839	139.528	55.1909
0	63	163	1.63	63.9	24.0506	1.65932	119.68	45.045	96.0869	36.165
1	48	182	1.82	82.1	24.7857	2.00818	149.563	45.1525	185.72	56.0681
1	76	165	1.65	68.6	25.1974	1.73168	123.24	45.2672	125.45	46.079
1	47	165	1.65	67.7	24.8669	1.72016	126.1	46.3177	146.648	53.8653
1	48	172	1.72	72.3	24.4389	1.82174	137.469	46.4673	152.817	51.6553
1	43	177	1.77	77.1	24.6098	1.91368	145.6	46.4745	169.279	54.0328
1	54	172	1.72	70.6	23.8643	1.79998	139.465	47.1419	144.66	48.8981
1	47	169	1.69	70.6	24.719	1.78168	136.5	47.7924	151.128	52.9143
1	46	167	1.67	69.1	24.7768	1.75028	133.319	47.8035	178.028	63.8345
0	32	150	1.5	59.9	26.6222	1.52882	110.874	49.2775	106.235	47.2154
1	48	179	1.79	92.5	28.8693	2.123	158.045	49.3258	169.5	52.901
1	62	177	1.77	65.9	21.0348	1.77032	156.12	49.8324	132.795	42.3873
1	37	164	1.64	72.1	26.807	1.77038	134.6	50.0446	156.871	58.325
1	37	169	1.69	75.6	26.4697	1.84568	143.157	50.1231	148.307	51.9264
1	44	166	1.66	55.2	20.0319	1.56626	143.151	51.949	147.492	53.5245
1	57	166	1.66	77.8	28.2334	1.85554	145.4	52.7653	187.919	68.1953
1	65	168	1.68	84	29.7619	1.9471	149.127	52.8368	171.64	60.8135
1	49	162	1.62	89.1	33.9506	1.97578	160.1	61.0044	183.275	69.8351
